# Supplementary material for: Tumors with high-density tumor infiltrating lymphocytes constitute a favorable entity in breast cancer: a pooled analysis of four prospective adjuvant trials
Source: Oncotarget. 2015 Oct 25;7(4):5074–87. doi: 10.18632/oncotarget.6231 (PMC4826267; doi:10.18632/oncotarget.6231)
Supplement: Supplementary file 1 [file oncotarget-07-5074-s001.xls]

## Sheet: TABLE_S1
	TABLE S1: Description of the 4 HeCOG trials for patients with operable high-risk breast cancer
	Trial	Accrual period	N patients	n tumor tissue blocks	Treatment schedule	Eligibility criteria	Reference
	HE10/97	1997 - 2000	595	309	E-T-CMF: Epirubicin 110 mg/m2 q 2 weeks x 3 followed by Paclitaxel 250 mg/m2 q 2 weeks x 3 followed by Cyclophosphamide 840 mg/m2; methotrexate 57 mg/m2; fluorouracil 840 mg/m2 (CMF) q 2 weeks x 3. GCSF support in all cycles. vs. E-CMF: Epirubicin 110 mg/m2 q 2 weeks x 4 followed by Cyclophosphamide 840 mg/m2; methotrexate 57 mg/m2; fluorouracil 840 mg/m2 (CMF) q 2 weeks x 4. GCSF support in all …	Eligible women were those with histologically confirmed epithelial breast cancer; pathological stage T1–3N1M0 or T3N0M0 [14]; Eastern Cooperative Oncology Group performance status 0–1; normal cardiac function; and adequate bone marrow, hepatic and renal function.	Fountzilas G, Skarlos D, et al. Postoperative dose-dense sequential chemotherapy with epirubicin, followed by CMF with or without paclitaxel, in patients with high-risk operable breast cancer: a randomized phase III study conducted by the Hellenic Cooperative Oncology Group. Ann Oncol. 2005 Nov;16(11):1762-71.
	ACTRN-12611000506998				Patients with ER/PgR-positive tumors received tamoxifen 20 mg daily for five years. Premenopausal patients received additional treatment with an LH-RH analog for two years. All patients who underwent partial mastectomy or with tumors >5 cm and/or with ≥4 infiltrated axillary nodes, irrespectively of the type of surgery, were irradiated. Radiation therapy and hormonal therapy were administered aft…
	HE10/00	2000 - 2005	1086	782	E-T-CMF: As in HE10/97 trial. vs. ET-CMF: Epirubicin 83 mg/m2 + Paclitaxel 187 mg/m2 q 3 weeks x 4 followed by Cyclophosphamide 840 mg/m2; methotrexate 57 mg/m2; fluorouracil 840 mg/m2 (CMF) q 2 weeks x 3. GCSF support in all cycles.	Eligible women were those with histologically confirmed epithelial breast cancer; pathological stage T1–4N1–2M0; Eastern Cooperative Oncology Group performance status of zero to one; normal cardiac function and adequate bone marrow, hepatic and renal function.	Gogas H1, Dafni U, et al. Postoperative dose-dense sequential versus concomitant administration of epirubicin and paclitaxel in patients with node-positive breast cancer: 5-year results of the Hellenic Cooperative Oncology Group HE 10/00 phase III Trial. Breast Cancer Res Treat. 2012 Apr;132(2):609-19.
	ACTRN-12609001036202				Premenopausal patients received hormonal therapy as in the HE10/97 trial. Postmenopausal patients received tamoxifen 20 mg daily for 2-3 years followed 2-3 years of daily examestane 25 mg. Criteria for irradiation were the same as in the HE10/97 trial.
	HE 10/05	2005 - 2008	990	793	E-T-CMF: Epirubicin 110 mg/m2 q 2 weeks x 3 followed by Paclitaxel 200 mg/m2 q 2 weeks x 3 followed by Cyclophosphamide 840 mg/m2; methotrexate 57 mg/m2; fluorouracil 840 mg/m2 (CMF) q 2 weeks x 3. GCSF support in all cycles.	Eligible women were older than 18 years with histologically confirmed node-positive (T1-3 N1 M0) or “intermediate risk” according to the 2005 St. Gallen criteria (node negative patients with at least one of the following features: pT > 2 cm, or histological and/or nuclear grade 2-3, or presence of peritumoral vascular invasion, or HER2 gene overexpression and/or amplification, or age <35 years) a…	Fountzilas G, Dafni U, et al. Dose-dense sequential adjuvant chemotherapy followed, as indicated, by trastuzumab for one year in patients with early breast cancer: first report at 5-year median follow-up of a Hellenic Cooperative Oncology Group randomized phase III trial. BMC Cancer. 2014 Jul 15;14:515.
	ACTRN-12610000151033				vs. E-CMF-wD: Epirubicin 110 mg/m2 q 2 weeks x 3 followed by Cyclophosphamide 840 mg/m2; methotrexate 57 mg/m2; fluorouracil 840 mg/m2 (CMF) q 2 weeks x 3 followed by weekly Docetaxel 35 mg/m2 x 9
					vs. E-CMF-wT Epirubicin 110 mg/m2 q 2 weeks x 3 followed by Cyclophosphamide 840 mg/m2; methotrexate 57 mg/m2; fluorouracil 840 mg/m2 (CMF) q 2 weeks x 3 followed by weekly paclitaxel 80 mg/m2 x 9. GCSF support in all cycles in E-T-CMF and during the intensified phase of epirubicin and CMF treatments in E-CMF-wD and E-CMF-wT arms.
					Premenopausal patients received hormonal therapy as in the HE10/97 trial. Postmenopausal patients received anastrazole 1 mg daily for 5 years followed 2-3 years of daily examestane 25 mg. Criteria for irradiation were the same as in the HE10/97 trial.
					Patients with HER2-positive tumors were treated with trastuzumab, initially at a dose of 8 mg/kg as a loading dose, and subsequently 6 mg/kg every three weeks for one year. Initially, HER2-positive tumors were considered those with an immunohistochemistry (IHC) score of 3+ (uniform, intense membrane staining of >10% of invasive tumor cells), a fluorescence in situ hybridization (FISH) result of ≥…
	HE 10/08	2008 - 2010	780	707	E-T-CMF: Epirubicin 110 mg/m2 q 2 weeks x 3 followed by Paclitaxel 200 mg/m2 q 2 weeks x 3 followed by Cyclophosphamide 840 mg/m2; methotrexate 57 mg/m2; fluorouracil 840 mg/m2 (CMF) q 2 weeks x 3. GCSF support in all cycles.	Eligibility criteria as in HE 10/05 trial	Zagouri F, et al. Manuscript in preparation
					Hormonal therapy as in HE 10/05. Patients with HER2-positive tumors were treated with trastuzumab as in HE 10/05.
	ACTRN-12615000161527				Criteria for irradiation were the same as in the HE10/97 trial.

## Sheet: TABLE _S2
	Table S2: Main patient characteristics in the entire study population and split by trial.
			Trial
		entire population	HE 10/97	HE 10/00	HE 10/05	HE 10/08	p-value*
	Patients, N	2618	308	796	807	707
	Age (years)
	Mean (SD)	53.1 (11.5)	51.0 (11.6)	53.5 (11.2)	52.8 (11.6)	54.0 (11.6)	0.002
	Median	52.9	50	53.3	52.6	54
	Min-Max	21-83	22-78	22-79	21-79	29-83
	Positive lymph nodes
	Mean (SD)	5.1 (7.1)	8.7 (8.4)	5.8 (6.1)	4.3 (6.6)	3.6 (7.5)	<0.001
	Median	3	6	4	2	1
	Min-Max	0-143	0-54	0-40	0-54	0-143
	Tumor size
	Mean (SD)	2.9 (1.7)	3.4 (1.9)	3.1 (1.8)	2.8 (1.6)	2.7 (1.6)	<0.001
	Median	2.5	3	2.8	2.4	2.4
	Min-Max	0-15	1-12	0-15	1-15	0-11
	Age (cut off at 50)
	≤50	1088 (41.6)	153 (49.6)	324 (40.8)	342 (42.4)	269 (38)	0.005
	>50	1528 (58.4)	153 (49.6)	472 (59.2)	465 (57.6)	438 (62)
	Not reported	2 (0)	2 (0.6)
	Histological grade
	I	165 (6.4)	15 (4.8)	44 (5.6)	49 (6)	57 (8)	0.264
	II	1203 (46)	137 (44.4)	363 (45.6)	374 (46.4)	329 (46.6)
	III-Undifferentiated	1241 (47.4)	154 (50)	389 (48.8)	384 (47.6)	314 (44.4)
	Not reported	9 (0.4)	2 (0.6)			7 (1)
	Histology (binary)
	NST	2190 (83.6)	261 (84.8)	730 (91.8)	636 (78.8)	563 (79.6)	<0.001
	OTHER	404 (15.4)	25 (8.2)	65 (8.2)	171 (21.2)	143 (20.2)
	Not reported	24 (1)	22 (7.2)	1 (0.2)		1 (0.2)
	Histology (specific types)
	NST	2190 (83.6%)	261 (84.8%)	730 (91.8%)	636 (78.8%)	563 (79.6%)	<0.001
	LOBULAR	211 (8%)	17 (5.6%)	32 (4%)	80 (10%)	82 (11.6%)
	APOCRINE	31 (1.2%)		5 (0.6%)	15 (1.8%)	11 (1.6%)
	MUCINOUS	17 (0.6%)		4 (0.6%)	6 (0.8%)	7 (1%)
	MEDULLARY	24 (1%)		5 (0.6%)	9 (1.2%)	10 (1.4%)
	OTHER	121 (4.6%)	8 (2.6%)	19 (2.4%)	61 (7.6%)	33 (4.6%)
	Not reported	24 (1%)	22 (7.2%)	1 (0.2%)		1 (0.2%)
	Menopausal status
	Postmenopausal	1410 (53.8)	143 (46.4)	442 (55.6)	425 (52.6)	400 (56.6)	0.021
	Premenopausal	1206 (46)	163 (53)	354 (44.4)	382 (47.4)	307 (43.4)
	Not reported	2 (0)	2 (0.6)
	Positive lymph nodes
	0-3	1507 (57.6)	78 (25.4)	383 (48.2)	539 (66.8)	507 (71.8)	<0.001
	≥4	1108 (42.4)	228 (74)	412 (51.8)	268 (33.2)	200 (28.2)
	Not reported	3 (0.2)	2 (0.6)	1 (0.2)
	Subtypes
	Luminal A	948 (36.2)	56 (18.2)	249 (31.2)	384 (47.6)	259 (36.6)	<0.001
	Luminal B	615 (23.4)	114 (37)	168 (21.2)	120 (14.8)	213 (30.2)
	Luminal HER2	477 (18.2)	65 (21.2)	175 (22)	137 (17)	100 (14.2)
	HER2-Enriched	246 (9.4)	31 (10)	88 (11)	77 (9.6)	50 (7)
	TNBC	327 (12.4)	39 (12.6)	114 (14.4)	89 (11)	85 (12)
	Not reported	5 (0.2)	3 (1)	2 (0.2)
	Surgery (all types)
	Biopsy only	1 (0)				1 (0.2)	<0.001
	Breast conserving surgery	323 (12.4)	62 (20.2)	261 (32.8)
	MRM	1572 (60)	242 (78.6)	535 (67.2)	425 (52.6)	370 (52.4)
	Partial/Simple mastectomy	720 (27.6)	2 (0.6)		382 (47.4)	336 (47.6)
	Not reported	2 (0)	2 (0.6)
	Surgery (binary)
	MRM	1572 (60)	242 (78.6)	535 (67.2)	425 (52.6)	370 (52.4)	<0.001
	Other	1044 (39.8)	64 (20.8)	261 (32.8)	382 (47.4)	337 (47.6)
	Not reported	2 (0)	2 (0.6)
	Tumor size
	≤2	956 (36.6)	95 (30.8)	237 (29.8)	334 (41.4)	290 (41)	<0.001
	>2	1658 (63.4)	210 (68.2)	558 (70.2)	473 (58.6)	417 (59)
	Not reported	4 (0.2)	3 (1)	1 (0.2)
	Tumor size
	≤1	141 (5.4)	6 (2)	37 (4.6)	49 (6)	49 (7)	<0.001
	1-3	1618 (61.8)	165 (53.6)	462 (58)	531 (65.8)	460 (65)
	>3	855 (32.6)	134 (43.6)	296 (37.2)	227 (28.2)	198 (28)
	Not reported	4 (0.2)	3 (1)	1 (0.2)
	Survival data
	Median FU in months	68.6	160	114.6	61	58.9
	N of valid cases	2617	308	796	807	706
	Deaths, N	437	113	203	71	50	<0.001
	Event free at 3 years	0.949	0.922	0.939	0.954	0.967
	Event free at 5 years	0.887	0.83	0.859	0.908	0.926
	Relapse, N	601	135	262	127	77	<0.001
	Event free at 3 years	0.872	0.791	0.834	0.887	0.932
	Event free at 5 years	0.813	0.712	0.754	0.846	0.892

## Sheet: TABLE_S3
	TABLE S3: Patient characteristics in the training and validation sets
		Test (training/validation)
		Training	Validation	p-value
	Age (cut of at 50)
	≤50	528 (40.7)	560 (42.4)	0.382
	>50	768 (59.3)	760 (57.6)
	Histological grade
	I	90 (7.0)	75 (5.7)	0.372
	II	598 (46.2)	605 (46.0)
	III-Undifferentiated	605 (46.8)	636 (48.3)
	Histology
	NST	1088 (84.7)	1102 (84.2)	0.735
	OTHER	197 (15.3)	207 (15.8)
	Menopausal status
	Postmenopausal	701 (54.1)	709 (53.7)	0.846
	Premenopausal	595 (45.9)	611 (46.3)
	Positive lymph nodes
	0-3	748 (57.7)	759 (57.5)	0.929
	≥4	548 (42.3)	560 (42.5)
	Surgery
	Biopsy only	1 (0.1)		0.209
	Breast conserving surgery	149 (11.5)	174 (13.2)
	MRM	801 (61.8)	771 (58.4)
	Partial/Simple mastectomy	345 (26.6)	375 (28.4)
	Surgery
	MRM	801 (61.8)	771 (58.4)	0.076
	Other	495 (38.2)	549 (41.6)
	Tumor size
	≤2	472 (36.4)	484 (36.7)	0.872
	>2	824 (63.6)	834 (63.3)
	Taxanes
	No	84 (6.5)	78 (5.9)	0.544
	Yes	1212 (93.5)	1242 (94.1)
	Study
	HE 10/97	157 (12.1)	151 (11.4)	0.29
	HE 10/00	387 (29.8)	409 (31.0)
	HE 10/05	384 (29.6)	423 (32.0)
	HE 10/08	369 (28.5)	338 (25.6)
	Hormonotherapy
	No	281 (21.7)	291 (22.1)	0.79
	Yes	1014 (78.3)	1024 (77.9)
	Radiotherapy
	No	327 (26.0)	312 (24.3)	0.308
	Yes	930 (74.0)	974 (75.7)
	Trastuzumab treatment
	No	1132 (87.3)	1149 (87.0)	0.819
	Yes	165 (12.7)	172 (13.0)
	Treatment group
	E-CMF	84 (6.5)	78 (5.9)	0.342
	E-CMF-Doc	120 (9.3)	140 (10.6)
	E-CMF-T	126 (9.7)	143 (10.8)
	E-T-CMF	774 (59.7)	744 (56.4)
	ET-CMF	192 (14.8)	215 (16.3)
	Notes: NST: no specific type; MRM: modified radical mastectomy

## Sheet: TABLE_S4
	Table S4: Annual hazard plots for the first 5 years per subtype and according to trastuzumab treatment.
	A: Combined plot for the four examined categories
	B: HER2-positive, post-trastuzumab
	C: HER2-positive, pre-trastuzumab
	D: Luminal A/B
	E: TNBC
	In all plots, hazard curves are shown as solid lines; in B-E, dotted lines correspond to 95%C.I.'s

## Sheet: TABLE S5
	Table S5: TIL associations with standard clinicopathologic parameters
		TILs 50% (LPBC)			TILs 35% (ROC cut-off)			TILs 25%
		Low	High	p-value	Low	High	p-value	Low	High	p-value
	Age (cut of at 50)
	≤50	1050 (41.6)	38 (41.8)	0.974	1016 (41.5)	72 (42.4)	0.835	960 (41.5)	128 (42.5)	0.727
	>50	1475 (58.4)	53 (58.2)		1430 (58.5)	98 (57.6)		1355 (58.5)	173 (57.5)
	Histological grade
	I	163 (6.5)	2 (2.2)	<0.001	163 (6.7)	2 (1.2)	<0.001	162 (7.0)	3 (1.0)	<0.001
	II	1178 (46.8)	25 (27.8)		1158 (47.5)	45 (26.6)		1125 (48.7)	78 (26.0)
	III-Undifferentiated	1178 (46.8)	63 (70.0)		1119 (45.9)	122 (72.2)		1022 (44.3)	219 (73.0)
	Histology
	NST	2123 (84.8)	67 (74.4)	0.008	2054 (84.7)	136 (80.5)	0.143	1942 (84.6)	248 (83.2)	0.542
	OTHER	381 (15.2)	23 (25.6)		371 (15.3)	33 (19.5)		354 (15.4)	50 (16.8)
	Histology
	NST	2123 (84.8)	67 (74.4)	<0.001	2054 (84.7)	136 (80.5)	<0.001	1942 (84.6)	248 (83.2)	<0.001
	LOBULAR	210 (8.4)	1 (1.1)		209 (8.6)	2 (1.2)		207 (9.0)	4 (1.3)
	APOCRINE	30 (1.2)	1 (1.1)		30 (1.2)	1 (0.6)		28 (1.2)	3 (1.0)
	MUCINOUS	17 (0.7)	0 (0.0)		17 (0.7)	0 (0.0)		16 (0.7)	1 (0.3)
	MEDULLARY	8 (0.3)	16 (17.)		6 (0.2)	18 (10.)		1 (0.0)	23 (7.7)
	OTHER	116 (4.6)	5 (5.6)		109 (4.5)	12 (7.1)		102 (4.4)	19 (6.4)
	Menopausal status
	Postmenopausal	1361 (53.9)	49 (53.8)	0.992	1316 (53.8)	94 (55.3)	0.706	1251 (54.0)	159 (52.8)	0.691
	Premenopausal	1164 (46.1)	42 (46.2)		1130 (46.2)	76 (44.7)		1064 (46.0)	142 (47.2)
	Positive lymph nodes
	0-3	1449 (57.4)	58 (63.7)	0.23	1401 (57.3)	106 (62.4)	0.197	1323 (57.2)	184 (61.1)	0.191
	≥4	1075 (42.6)	33 (36.3)		1044 (42.7)	64 (37.6)		991 (42.8)	117 (38.9)
	Surgery
	Biopsy only	1 (0.0)		0.466	1 (0.0)		0.768	1 (0.0)		0.57
	Breast conserving surgery	308 (12.2)	15 (16.5)		301 (12.3)	22 (12.9)		280 (12.1)	43 (14.3)
	MRM	1524 (60.4)	48 (52.7)		1476 (60.3)	96 (56.5)		1401 (60.5)	171 (56.8)
	Partial/Simple mastectomy	692 (27.4)	28 (30.8)		668 (27.3)	52 (30.6)		633 (27.3)	87 (28.9)
	Surgery
	MRM	1524 (60.4)	48 (52.7)	0.145	1476 (60.3)	96 (56.5)	0.319	1401 (60.5)	171 (56.8)	0.217
	Other	1001 (39.6)	43 (47.3)		970 (39.7)	74 (43.5)		914 (39.5)	130 (43.2)
	Tumor size
	≤2	916 (36.3)	40 (44.0)	0.137	888 (36.3)	68 (40.0)	0.337	838 (36.2)	118 (39.2)	0.314
	>2	1607 (63.7)	51 (56.0)		1556 (63.7)	102 (60.0)		1475 (63.8)	183 (60.8)
	Taxanes
	No	158 (6.3)	4 (4.4)	0.469	153 (6.3)	9 (5.3)	0.615	146 (6.3)	16 (5.3)	0.502
	Yes	2367 (93.7)	87 (95.6)		2293 (93.7)	161 (94.7)		2169 (93.7)	285 (94.7)
	Study
	HE 10/97	300 (11.9)	8 (8.8)	0.548	289 (11.8)	19 (11.2)	0.838	273 (11.8)	35 (11.6)	0.918
	HE 10/00	769 (30.4)	27 (29.7)		747 (30.5)	49 (28.8)		703 (30.3)	93 (30.9)
	HE 10/05	781 (30.9)	26 (28.6)		756 (30.9)	51 (30.0)		719 (31.0)	88 (29.2)
	HE 10/08	677 (26.8)	30 (33.0)		656 (26.8)	51 (30.0)		622 (26.8)	85 (28.2)
	Hormonotherapy
	No	531 (21.1)	41 (45.1)	<0.001	506 (20.7)	66 (39.1)	<0.001	445 (19.3)	127 (42.5)	<0.001
	Yes	1988 (78.9)	50 (54.9)		1935 (79.3)	103 (60.9)		1866 (80.7)	172 (57.5)
	Radiotherapy
	No	612 (24.9)	27 (30.0)	0.278	586 (24.7)	53 (31.5)	0.047	552 (24.6)	87 (29.4)	0.072
	Yes	1841 (75.1)	63 (70.0)		1789 (75.3)	115 (68.5)		1695 (75.4)	209 (70.6)
	Trastuzumab treatment
	No	2208 (87.4)	73 (80.2)	0.045	2148 (87.7)	133 (78.2)	<0.001	2043 (88.2)	238 (79.1)	<0.001
	Yes	319 (12.6)	18 (19.8)		300 (12.3)	37 (21.8)		274 (11.8)	63 (20.9)
	Treatment group
	E-CMF	158 (6.3)	4 (4.4)	0.527	153 (6.3)	9 (5.3)	0.829	146 (6.3)	16 (5.3)	0.941
	E-CMF-Doc	254 (10.1)	6 (6.6)		244 (10.0)	16 (9.4)		232 (10.0)	28 (9.3)
	E-CMF-T	262 (10.4)	7 (7.7)		253 (10.3)	16 (9.4)		239 (10.3)	30 (10.0)
	E-T-CMF	1458 (57.7)	60 (65.9)		1412 (57.7)	106 (62.4)		1338 (57.8)	180 (59.8)
	ET-CMF	393 (15.6)	14 (15.4)		384 (15.7)	23 (13.5)		360 (15.6)	47 (15.6)

## Sheet: TABLE S6
	TABLE S6: Univariable analyses (Log-rank and Cox) showing the effect of high TILs at all 3 cut-offs in the training and validation sets with respect to patient overall survival
	Patient group		No of pts	No of events	Hazard Ratio	95% CI	% event free at 3-years	% event free at 5-years	% event free at 7-years	Log-rank p	Wald's p
			TIL cut-off 50%, high vs. low
	Whole dataset	All patients	91 vs. 2527	2 vs. 435	0.12	0.03 - 0.49	98.9% vs. 94.8%	97.8% vs. 88.4%	97.8% vs. 82.3%	<0.001	0.003
		Luminal A/B	27 vs. 1536	1 vs. 224	0.27	0.04 - 1.94	96.3% vs. 96.0%	96.3% vs. 90.3%	96.3% vs. 84.9%	0.164	0.194
		HER2-positive	37 vs. 686	1 vs. 138	0.13	0.02 - 0.91	100.0% vs. 95.5%	97.1% vs. 87.7%	97.1% vs. 79.6%	0.015	0.04
		TNBC	27 vs. 300	0 vs. 71	0.07	<0.01 - 1.21	100.0% vs. 87.0%	100.0% vs. 81.0%	100.0% vs. 76.8%	0.009	0.07
	Training set	All patients	47 vs. 1250	1 vs. 222	0.12	0.02 - 0.85	97.9% vs. 94.7%	97.9% vs. 88.4%	97.9% vs. 82.1%	0.011	0.034
		Luminal A/B	16 vs. 769	1 vs. 111	0.62	0.09 - 4.47	90.0% vs. 96.7%	90.0% vs. 91.4%	90.0% vs. 84.6%	0.688	0.637
		HER2-positive	14 vs. 331	0 vs. 74	0.12	0.01 - 1.90	100.0% vs. 95.1%	100.0% vs. 87.0%	100.0% vs. 76.3%	0.038	0.131
		TNBC	17 vs. 146	0 vs. 35	0.12	0.01 - 1.97	100.0% vs. 85.6%	100.0% vs. 80.7%	100.0% vs. 76.9%	0.04	0.136
	Validation set	All patients	44 vs. 1277	1 vs. 213	0.13	0.02 - 0.91	100.0% vs. 94.9%	97.6% vs. 88.3%	97.6% vs. 82.5%	0.015	0.04
		Luminal A/B	11 vs. 767	0 vs. 113	0.24	0.02 - 3.90	100.0% vs. 95.4%	100.0% vs. 89.2%	100.0% vs. 85.3%	0.129	0.315
		HER2-positive	23 vs. 355	1 vs. 64	0.28	0.04 - 1.99	100.0% vs. 95.8%	95.2% vs. 88.4%	95.2% vs. 82.6%	0.171	0.201
		TNBC	10 vs. 154	0 vs. 36	0.19	0.01 - 3.24	100.0% vs. 88.2%	100.0% vs. 81.3%	100.0% vs. 76.4%	0.108	0.251
			TIL cut-off 35%, high vs. low
	Whole dataset	All patients	170 vs. 2448	14 vs. 423	0.46	0.27 - 0.79	97.6% vs. 94.7%	95.2% vs. 88.3%	89.3% vs. 82.4%	0.004	0.005
		Luminal A/B	52 vs. 1511	4 vs. 221	0.56	0.21 - 1.51	96.2% vs. 96.0%	94.2% vs. 90.3%	90.7% vs. 84.9%	0.247	0.253
		HER2-positive	73 vs. 650	7 vs. 132	0.45	0.21 - 0.97	98.6% vs. 95.4%	94.3% vs. 87.5%	88.2% vs. 79.6%	0.037	0.042
		TNBC	45 vs. 282	3 vs. 68	0.26	0.08 - 0.83	97.8% vs. 86.5%	97.8% vs. 80.1%	90.8% vs. 76.5%	0.014	0.023
	Training set	All patients	88 vs. 1209	7 vs. 216	0.43	0.20 - 0.92	97.7% vs. 94.6%	95.5% vs. 88.3%	90.0% vs. 82.1%	0.024	0.029
		Luminal A/B	32 vs. 753	3 vs. 109	0.77	0.25 - 2.44	92.0% vs. 96.7%	88.0% vs. 91.5%	82.1% vs. 84.8%	0.777	0.659
		HER2-positive	33 vs. 312	3 vs. 71	0.33	0.11 - 1.06	97.0% vs. 95.2%	93.9% vs. 86.8%	88.1% vs. 76.2%	0.05	0.062
		TNBC	23 vs. 140	1 vs. 34	0.16	0.02 - 1.20	100.0% vs. 85.0%	100.0% vs. 79.8%	100.0% vs. 75.9%	0.042	0.075
	Validation set	All patients	82 vs. 1239	7 vs. 207	0.5	0.24 - 1.06	97.5% vs. 94.9%	94.9% vs. 88.2%	88.7% vs. 82.6%	0.066	0.071
		Luminal A/B	20 vs. 758	1 vs. 112	0.31	0.04 - 2.23	100.0% vs. 95.3%	100.0% vs. 89.1%	100.0% vs. 85.1%	0.053	0.246
		HER2-positive	40 vs. 338	4 vs. 61	0.6	0.22 - 1.65	100.0% vs. 95.6%	94.6% vs. 88.1%	88.3% vs. 82.7%	0.318	0.323
		TNBC	22 vs. 142	2 vs. 34	0.37	0.09 - 1.54	95.5% vs. 87.9%	95.5% vs. 80.4%	81.8% vs. 77.0%	0.155	0.173
			TIL cut-off 25%, high vs. low
	Whole dataset	All patients	301 vs. 2317	38 vs. 399	0.73	0.52 - 1.02	95.3% vs. 94.9%	90.7% vs. 88.5%	85.9% vs. 82.4%	0.06	0.061
		Luminal A/B	95 vs. 1468	14 vs. 211	1.06	0.62 - 1.82	92.6% vs. 96.2%	87.8% vs. 90.6%	85.9% vs. 85.0%	0.842	0.842
		HER2-positive	127 vs. 596	16 vs. 123	0.61	0.36 - 1.02	96.8% vs. 95.4%	91.1% vs. 87.5%	85.8% vs. 79.4%	0.058	0.06
		TNBC	78 vs. 249	8 vs. 63	0.39	0.19 - 0.82	96.2% vs. 85.5%	93.1% vs. 79.2%	85.8% vs. 76.0%	0.01	0.013
	Training set	All patients	155 vs. 1142	21 vs. 202	0.76	0.48 - 1.19	94.8% vs. 94.8%	90.5% vs. 88.5%	86.4% vs. 82.1%	0.222	0.224
		Luminal A/B	57 vs. 728	11 vs. 101	1.62	0.87 - 3.01	89.8% vs. 97.0%	82.6% vs. 92.0%	79.3% vs. 85.0%	0.249	0.132
		HER2-positive	57 vs. 288	7 vs. 67	0.47	0.22 - 1.03	96.5% vs. 95.1%	91.1% vs. 86.7%	87.2% vs. 75.4%	0.053	0.058
		TNBC	40 vs. 123	3 vs. 32	0.27	0.08 - 0.87	97.5% vs. 83.7%	97.5% vs. 77.9%	92.6% vs. 74.9%	0.018	0.028
	Validation set	All patients	146 vs. 1175	17 vs. 197	0.7	0.43 - 1.15	95.8% vs. 94.9%	90.8% vs. 88.4%	85.5% vs. 82.7%	0.151	0.154
		Luminal A/B	38 vs. 740	3 vs. 110	0.48	0.15 - 1.51	95.7% vs. 95.5%	93.4% vs. 89.2%	93.4% vs. 85.1%	0.348	0.207
		HER2-positive	70 vs. 308	9 vs. 56	0.77	0.38 - 1.56	97.1% vs. 95.8%	91.1% vs. 88.3%	84.4% vs. 83.0%	0.466	0.468
		TNBC	38 vs. 126	5 vs. 31	0.56	0.22 - 1.44	94.7% vs. 87.2%	88.6% vs. 80.5%	77.5% vs. 77.1%	0.221	0.228

## Sheet: TABLE S7
	TABLE S7: Clinicopathological parameters affecting patient outcome
		Luminal A/B						HER2-positive						TNBC
		No of pts	No of events	Hazard Ratio	95% CI	Wald's p		No of pts	No of events	Hazard Ratio	95% CI	Wald's p		No of pts	No of events	Hazard Ratio	95% CI	Wald's p
	DISEASE-FREE SURVIVAL
	Age (cut of at 50)
	>50 vs. ≤50	908 vs. 655	202 vs. 121	1.26	1.00 - 1.57	0.047		431 vs. 292	118 vs. 71	1.15	0.86 - 1.54	0.354		187 vs. 140	53 vs. 33	1.29	0.84 - 2.00	0.251
	Trastuzumab
	Yes vs. No	3 vs. 1560	1 vs. 322	1.68	0.24 - 12.0	0.605		333 vs. 390	39 vs. 150	0.35	0.25 - 0.50	<0.001		1 vs. 326	1 vs. 85	21.2	2.80 - 160.3	0.003
	Histological grade					<0.001						0.637						0.163
	II vs. I	855 vs. 139	161 vs. 13	2.06	1.17 - 3.62	0.012		270 vs. 18	67 vs. 6	0.82	0.35 - 1.89	0.637		75 vs. 8	27 vs. 2	1.48	0.35 - 6.21	0.596
	III-Undifferentiated vs. I	563 vs. 139	149 vs. 13	3.02	1.71 - 5.32	<0.001		434 vs. 270	116 vs. 6	0.94	0.41 - 2.14	0.883		244 vs. 75	57 vs. 2	0.95	0.23 - 3.88	0.938
	Histology
	OTHER vs. NOS	265 vs. 1285	44 vs. 272	0.89	0.65 - 1.23	0.477		82 vs. 635	18 vs. 166	0.87	0.53 - 1.41	0.565		57 vs. 266	13 vs. 72	0.88	0.49 - 1.59	0.669
	Hormonotherapy
	Yes vs. No	1495 vs. 66	303 vs. 18	0.58	0.36 - 0.93	0.023		486 vs. 235	125 vs. 63	0.81	0.60 - 1.09	0.167		55 vs. 271	16 vs. 70	0.98	0.56 - 1.69	0.932
	Menopausal status
	Pre vs. Post	725 vs. 838	129 vs. 194	0.72	0.58 - 0.90	0.004		324 vs. 399	85 vs. 104	1.02	0.76 - 1.35	0.914		156 vs. 171	41 vs. 45	0.98	0.64 - 1.50	0.937
	Positive lymph nodes
	≥4 vs. 0-3	668 vs. 894	216 vs. 106	2.66	2.10 - 3.36	<0.001		322 vs. 401	130 vs. 59	3	2.20 - 4.08	<0.001		115 vs. 212	50 vs. 36	2.9	1.89 - 4.45	<0.001
	Radiotherapy
	Yes vs. No	1144 vs. 381	249 vs. 69	1.16	0.89 - 1.52	0.267		514 vs. 183	146 vs. 37	1.43	1.00 - 2.06	0.05		245 vs. 75	62 vs. 21	0.91	0.56 - 1.50	0.712
	Treatment group					0.199						<0.001						0.104
	E-CMF-Doc vs. E-CMF	170 vs. 89	27 vs. 33	0.74	0.44 - 1.26	0.269		62 vs. 47	8 vs. 29	0.21	0.10 - 0.46	<0.001		28 vs. 25	2 vs. 11	0.17	0.04 - 0.75	0.02
	E-CMF-T vs. E-CMF	165 vs. 89	23 vs. 33	0.66	0.38 - 1.14	0.133		75 vs. 47	12 vs. 29	0.27	0.14 - 0.53	<0.001		29 vs. 25	6 vs. 11	0.56	0.21 - 1.54	0.261
	E-T-CMF vs. E-CMF	931 vs. 89	175 vs. 33	0.77	0.52 - 1.13	0.179		400 vs. 47	83 vs. 29	0.3	0.20 - 0.46	<0.001		186 vs. 25	46 vs. 11	0.6	0.31 - 1.16	0.129
	ET-CMF vs. E-CMF	208 vs. 89	65 vs. 33	1.02	0.66 - 1.56	0.933		139 vs. 47	57 vs. 29	0.54	0.35 - 0.85	0.008		59 vs. 25	21 vs. 11	0.86	0.41 - 1.81	0.697
	Surgery
	Other vs. MRM	630 vs. 933	78 vs. 245	0.47	0.36 - 0.60	<0.001		261 vs. 462	52 vs. 137	0.68	0.49 - 0.94	0.018		152 vs. 175	28 vs. 58	0.53	0.34 - 0.83	0.005
	Taxanes
	Yes vs. No	1474 vs. 89	290 vs. 33	0.81	0.56 - 1.18	0.27		676 vs. 47	160 vs. 29	0.35	0.23 - 0.52	<0.001		302 vs. 25	75 vs. 11	0.61	0.32 - 1.16	0.133
	Tumor Size
	>2 vs. ≤2	982 vs. 580	243 vs. 80	1.81	1.41 - 2.33	<0.001		474 vs. 248	139 vs. 49	1.5	1.08 - 2.08	0.015		199 vs. 128	62 vs. 24	1.8	1.13 - 2.89	0.014
	OVERALL SURVIVAL
	Age (cut of at 50)
	>50 vs. ≤50	908 vs. 655	148 vs. 77	1.49	1.13 - 1.96	0.005		431 vs. 292	85 vs. 54	1.13	0.80 - 1.59	0.478		187 vs. 140	44 vs. 27	1.41	0.87 - 2.28	0.166
	Trastuzumab
	Yes vs. No	3 vs. 1560	1 vs. 224	2.95	0.41 - 21.1	0.28		333 vs. 390	22 vs. 117	0.4	0.25 - 0.64	<0.001		1 vs. 326	0 vs. 71	2.41	0.15 - 39.92	0.54
	Histological grade					<0.001						0.339						0.09
	II vs. I	855 vs. 139	105 vs. 8	2.06	1.01 - 4.23	0.048		270 vs. 18	46 vs. 5	0.75	0.30 - 1.90	0.546		75 vs. 8	24 vs. 2	1.25	0.30 - 5.29	0.763
	III-Undifferentiated vs. I	563 vs. 139	112 vs. 8	3.37	1.65 - 6.91	0.001		434 vs. 270	88 vs. 5	0.98	0.40 - 2.42	0.964		244 vs. 75	45 vs. 2	0.72	0.17 - 2.97	0.648
	Histology
	OTHER vs. NOS	265 vs. 1285	27 vs. 191	0.87	0.58 - 1.31	0.508		82 vs. 635	11 vs. 124	0.78	0.42 - 1.44	0.418		57 vs. 266	12 vs. 58	1.07	0.57 - 1.99	0.833
	Hormonotherapy
	Yes vs. No	1495 vs. 66	208 vs. 15	0.44	0.26 - 0.75	0.002		486 vs. 235	91 vs. 48	0.71	0.50 - 1.00	0.053		55 vs. 271	12 vs. 59	0.68	0.36 - 1.30	0.246
	Menopausal status
	Pre vs. Post	725 vs. 838	84 vs. 141	0.62	0.48 - 0.82	0.001		324 vs. 399	65 vs. 74	1.06	0.76 - 1.47	0.749		156 vs. 171	32 vs. 39	0.82	0.51 - 1.31	0.397
	Positive lymph nodes
	≥4 vs. 0-3	668 vs. 894	164 vs. 60	3.11	2.31 - 4.19	<0.001		322 vs. 401	99 vs. 40	2.91	2.01 - 4.20	<0.001		115 vs. 212	45 vs. 26	3.39	2.09 - 5.49	<0.001
	Radiotherapy
	Yes vs. No	1144 vs. 381	175 vs. 47	1.16	0.84 - 1.60	0.37		514 vs. 183	106 vs. 28	1.3	0.86 - 1.97	0.221		245 vs. 75	50 vs. 18	0.87	0.50 - 1.48	0.598
	Treatment group					0.683						<0.001						0.171
	E-CMF-Doc vs. E-CMF	170 vs. 89	13 vs. 26	0.69	0.35 - 1.39	0.299		62 vs. 47	4 vs. 24	0.22	0.08 - 0.65	0.006		28 vs. 25	0 vs. 10	0.06	<0.01 - 1.09	0.057
	E-CMF-T vs. E-CMF	165 vs. 89	17 vs. 26	0.95	0.50 - 1.80	0.87		75 vs. 47	6 vs. 24	0.28	0.11 - 0.70	0.006		29 vs. 25	6 vs. 10	0.88	0.31 - 2.46	0.804
	E-T-CMF vs. E-CMF	931 vs. 89	120 vs. 26	0.86	0.55 - 1.33	0.487		400 vs. 47	61 vs. 24	0.36	0.23 - 0.59	<0.001		186 vs. 25	36 vs. 10	0.62	0.30 - 1.27	0.189
	ET-CMF vs. E-CMF	208 vs. 89	49 vs. 26	1.03	0.63 - 1.68	0.897		139 vs. 47	44 vs. 24	0.57	0.35 - 0.95	0.029		59 vs. 25	19 vs. 10	0.95	0.44 - 2.09	0.907
	Surgery
	Other vs. MRM	630 vs. 933	52 vs. 173	0.48	0.36 - 0.66	<0.001		261 vs. 462	35 vs. 104	0.67	0.45 - 0.98	0.038		152 vs. 175	24 vs. 47	0.6	0.37 - 0.99	0.044
	Taxanes
	Yes vs. No	1474 vs. 89	199 vs. 26	0.9	0.59 - 1.37	0.613		676 vs. 47	115 vs. 24	0.41	0.27 - 0.64	<0.001		302 vs. 25	61 vs. 10	0.69	0.34 - 1.38	0.29
	Tumor Size
	>2 vs. ≤2	982 vs. 580	169 vs. 56	1.7	1.25 - 2.30	0.001		474 vs. 248	107 vs. 31	1.69	1.14 - 2.53	0.01		199 vs. 128	51 vs. 20	1.71	1.02 - 2.88	0.041

## Sheet: TABLE S8
TABLE S8a: Interaction between TILs and nodal status in TNBC (all cut-offs); disease-free survival								TABLE S8b: Interaction between TILs and nodal status in TNBC (all cut-offs); overall survival
patient group	comparison	No of pts	No of events	Hazard Ratio	95% CI	Wald's p (interaction p)		patient group	comparison	No of pts	No of events	Hazard Ratio	95% CI	Wald's p (interaction p)
all patients	TILs high/low at 50%					0.463		all patients	TILs high/low at 50%					0.5379
	nodal status, ≥4 vs. 0-3 LN at low TILs	1075 vs. 1449	394 vs. 198	2.766	2.33-3.28				nodal status, ≥4 vs. 0-3 LN at low TILs	1075 vs. 1449	308 vs. 125	3.012	2.44-3.71
	nodal status, ≥4 vs. 0-3 LN at high TILs	33 vs. 58	3 vs. 3	1.514	0.31-7.51				nodal status, ≥4 vs. 0-3 LN at high TILs	33 vs. 58	1 vs. 1	1.258	0.08-20.07
	TILs, high vs. low at 0-3 LN	58 vs. 1449	3 vs. 198	0.376	0.12-1.18				TILs, high vs. low at 0-3 LN	58 vs. 1449	1 vs. 125	0.211	0.03-1.51
	TILs, high vs. low at ≥4 LN	33 vs. 1075	3 vs. 394	0.206	0.12-1.18				TILs, high vs. low at ≥4 LN	33 vs. 1075	1 vs. 308	0.088	0.01-0.63
	TILs high/low at 35%					0.2392			TILs high/low at 35%					0.5081
	nodal status, ≥4 vs. 0-3 LN at low TILs	1044 vs. 1401	381 vs. 196	2.691	2.26-3.2				nodal status, ≥4 vs. 0-3 LN at low TILs	1044 vs. 1401	298 vs. 123	2.961	2.4-3.66
	nodal status, ≥4 vs. 0-3 LN at high TILs	64 vs. 106	16 vs. 5	4.963	1.82-13.55				nodal status, ≥4 vs. 0-3 LN at high TILs	64 vs. 106	11 vs. 3	4.584	1.28-16.44
	TILs, high vs. low at 0-3 LN	106 vs. 1401	5 vs. 196	0.332	0.14-0.81				TILs, high vs. low at 0-3 LN	106 vs. 1401	3 vs. 123	0.336	0.11-1.06
	TILs, high vs. low at ≥4 LN	64 vs. 1044	16 vs. 381	0.611	0.37-1.01				TILs, high vs. low at ≥4 LN	64 vs. 1044	11 vs. 298	0.521	0.29-0.95
	TILs high/low at 25%					0,003*			TILs high/low at 25%					0,025*
	nodal status, ≥4 vs. 0-3 LN at low TILs	991 vs. 1323	356 vs. 192	2.52	2.11-3.01				nodal status, ≥4 vs. 0-3 LN at low TILs	991 vs. 1323	277 vs. 120	2.767	2.23-3.43
	nodal status, ≥4 vs. 0-3 LN at high TILs	117 vs. 184	41 vs. 9	7.796	3.79-16.04				nodal status, ≥4 vs. 0-3 LN at high TILs	117 vs. 184	32 vs. 6	7.719	3.23-18.47
	TILs, high vs. low at 0-3 LN	184 vs. 1323	9 vs. 192	0.323	0.17-0.63				TILs, high vs. low at 0-3 LN	184 vs. 1323	6 vs. 120	0.354	0.16-0.8
	TILs, high vs. low at ≥4 LN	117 vs. 991	41 vs. 356	0.998	0.72-1.38				TILs, high vs. low at ≥4 LN	117 vs. 991	32 vs. 277	0.987	0.69-1.42
LUM AB	TILs high/low at 50%					0.7		LUM AB	TILs high/low at 50%					0.8706
	nodal status, ≥4 vs. 0-3 LN at low TILs	658 vs. 877	215 vs. 105	2.664	2.11-3.37				nodal status, ≥4 vs. 0-3 LN at low TILs	658 vs. 877	163 vs. 60	3.071	2.28-4.14
	nodal status, ≥4 vs. 0-3 LN at high TILs	10 vs. 17	1 vs. 1	1.542	0.1-24.62				nodal status, ≥4 vs. 0-3 LN at high TILs	10 vs. 17	1 vs. 0	4.015	0.16-99.59
	TILs, high vs. low at 0-3 LN	17 vs. 877	1 vs. 105	0.493	0.07-3.52				TILs, high vs. low at 0-3 LN	17 vs. 877	0 vs. 60	0.465	0.03-7.58
	TILs, high vs. low at ≥4 LN	10 vs. 658	1 vs. 215	0.285	0.04-2.03				TILs, high vs. low at ≥4 LN	10 vs. 658	1 vs. 163	0.608	0.12-3.06
	TILs high/low at 35%					0.2592			TILs high/low at 35%					0.3157
	nodal status, ≥4 vs. 0-3 LN at low TILs	649 vs. 861	211 vs. 105	2.594	2.05-3.28				nodal status, ≥4 vs. 0-3 LN at low TILs	649 vs. 861	160 vs. 60	2.996	2.22-4.04
	nodal status, ≥4 vs. 0-3 LN at high TILs	19 vs. 33	5 vs. 1	8.988	1.05-76.86				nodal status, ≥4 vs. 0-3 LN at high TILs	19 vs. 33	4 vs. 0	13.548	0.72-254.56
	TILs, high vs. low at 0-3 LN	33 vs. 861	1 vs. 105	0.242	0.03-1.73				TILs, high vs. low at 0-3 LN	33 vs. 861	0 vs. 60	0.225	0.01-3.67
	TILs, high vs. low at ≥4 LN	19 vs. 649	5 vs. 211	0.838	0.35-2.03				TILs, high vs. low at ≥4 LN	19 vs. 649	4 vs. 160	1.015	0.4-2.6
	TILs high/low at 25%					0,026*			TILs high/low at 25%					0,064*
	nodal status, ≥4 vs. 0-3 LN at low TILs	630 vs. 837	201 vs. 104	2.47	1.95-3.13				nodal status, ≥4 vs. 0-3 LN at low TILs	630 vs. 837	151 vs. 59	2.86	2.11-3.87
	nodal status, ≥4 vs. 0-3 LN at high TILs	38 vs. 57	15 vs. 2	13.514	3.09-59.08				nodal status, ≥4 vs. 0-3 LN at high TILs	38 vs. 57	13 vs. 1	19.883	2.61-151.72
	TILs, high vs. low at 0-3 LN	57 vs. 837	2 vs. 104	0.262	0.07-1.06				TILs, high vs. low at 0-3 LN	57 vs. 837	1 vs. 59	0.235	0.03-1.7
	TILs, high vs. low at ≥4 LN	38 vs. 630	15 vs. 201	1.435	0.85-2.43				TILs, high vs. low at ≥4 LN	38 vs. 630	13 vs. 151	1.636	0.93-2.88
HER2pos	TILs high/low at 50%					0.6309		HER2pos	TILs high/low at 50%					0.2633
	nodal status, ≥4 vs. 0-3 LN at low TILs	307 vs. 379	119 vs. 51	3.203	2.31-4.45				nodal status, ≥4 vs. 0-3 LN at low TILs	307 vs. 379	90 vs. 37	2.976	2.03-4.37
	nodal status, ≥4 vs. 0-3 LN at high TILs	15 vs. 22	1 vs. 1	1.616	0.1-25.84				nodal status, ≥4 vs. 0-3 LN at high TILs	15 vs. 22	0 vs. 1	0.466	0.02-11.74
	TILs, high vs. low at 0-3 LN	22 vs. 379	1 vs. 51	0.321	0.04-2.32				TILs, high vs. low at 0-3 LN	22 vs. 379	1 vs. 37	0.689	0.13-3.57
	TILs, high vs. low at ≥4 LN	15 vs. 307	1 vs. 119	0.162	0.02-1.16				TILs, high vs. low at ≥4 LN	15 vs. 307	0 vs. 90	0.108	0.01-1.78
	TILs high/low at 35%					0.2398			TILs high/low at 35%					0.6177
	nodal status, ≥4 vs. 0-3 LN at low TILs	292 vs. 358	113 vs. 51	3.029	2.18-4.22				nodal status, ≥4 vs. 0-3 LN at low TILs	292 vs. 358	86 vs. 37	2.877	1.96-4.23
	nodal status, ≥4 vs. 0-3 LN at high TILs	30 vs. 43	7 vs. 1	10.812	1.33-87.9				nodal status, ≥4 vs. 0-3 LN at high TILs	30 vs. 43	4 vs. 1	5.068	0.57-45.32
	TILs, high vs. low at 0-3 LN	43 vs. 358	1 vs. 51	0.157	0.02-1.13				TILs, high vs. low at 0-3 LN	43 vs. 358	1 vs. 37	0.232	0.03-1.69
	TILs, high vs. low at ≥4 LN	30 vs. 292	7 vs. 113	0.559	0.26-1.2				TILs, high vs. low at ≥4 LN	30 vs. 292	4 vs. 86	0.409	0.15-1.12
	TILs high/low at 25%					0,025*			TILs high/low at 25%					0,089*
	nodal status, ≥4 vs. 0-3 LN at low TILs	266 vs. 330	101 vs. 51	2.704	1.93-3.79				nodal status, ≥4 vs. 0-3 LN at low TILs	266 vs. 330	78 vs. 37	2.589	1.75-3.83
	nodal status, ≥4 vs. 0-3 LN at high TILs	56 vs. 71	19 vs. 1	28.005	3.75-208.94				nodal status, ≥4 vs. 0-3 LN at high TILs	56 vs. 71	12 vs. 1	15.664	2.04-120.48
	TILs, high vs. low at 0-3 LN	71 vs. 330	1 vs. 51	0.085	0.01-0.62				TILs, high vs. low at 0-3 LN	71 vs. 330	1 vs. 37	0.124	0.02-0.91
	TILs, high vs. low at ≥4 LN	56 vs. 266	19 vs. 101	0.883	0.54-1.44				TILs, high vs. low at ≥4 LN	56 vs. 266	12 vs. 78	0.751	0.41-1.38
TNBC	TILs high/low at 50%					0.3627		TNBC	TILs high/low at 50%					0.753
	nodal status, ≥4 vs. 0-3 LN at low TILs	107 vs. 193	50 vs. 35	2.989	1.93-4.62				nodal status, ≥4 vs. 0-3 LN at low TILs	107 vs. 193	45 vs. 26	3.388	2.08-5.51
	nodal status, ≥4 vs. 0-3 LN at high TILs	8 vs. 19	0 vs. 1	0.655	0.03-16.73				nodal status, ≥4 vs. 0-3 LN at high TILs	8 vs. 19	0 vs. 0	1.781	0.03-95.26
	TILs, high vs. low at 0-3 LN	19 vs. 193	1 vs. 35	0.433	0.08-2.26				TILs, high vs. low at 0-3 LN	19 vs. 193	0 vs. 26	0.205	0.01-3.51
	TILs, high vs. low at ≥4 LN	8 vs. 107	0 vs. 50	0.095	0.01-1.59				TILs, high vs. low at ≥4 LN	8 vs. 107	0 vs. 45	0.108	0.01-1.82
	TILs high/low at 35%					0.3192			TILs high/low at 35%					0.211
	nodal status, ≥4 vs. 0-3 LN at low TILs	100 vs. 182	48 vs. 33	3.11	2-4.85				nodal status, ≥4 vs. 0-3 LN at low TILs	100 vs. 182	44 vs. 24	3.731	2.27-6.14
	nodal status, ≥4 vs. 0-3 LN at high TILs	15 vs. 30	2 vs. 3	1.217	0.2-7.3				nodal status, ≥4 vs. 0-3 LN at high TILs	15 vs. 30	1 vs. 2	0.78	0.07-8.62
	TILs, high vs. low at 0-3 LN	30 vs. 182	3 vs. 33	0.553	0.17-1.8				TILs, high vs. low at 0-3 LN	30 vs. 182	2 vs. 24	0.541	0.13-2.29
	TILs, high vs. low at ≥4 LN	15 vs. 100	2 vs. 48	0.216	0.05-0.89				TILs, high vs. low at ≥4 LN	15 vs. 100	1 vs. 44	0.113	0.02-0.82
	TILs high/low at 25%					0.5768			TILs high/low at 25%					0.577
	nodal status, ≥4 vs. 0-3 LN at low TILs	93 vs. 156	45 vs. 30	2.968	1.87-4.72				nodal status, ≥4 vs. 0-3 LN at low TILs	93 vs. 156	41 vs. 22	3.478	2.07-5.84
	nodal status, ≥4 vs. 0-3 LN at high TILs	22 vs. 56	5 vs. 6	2.065	0.63-6.77				nodal status, ≥4 vs. 0-3 LN at high TILs	22 vs. 56	4 vs. 4	2.285	0.57-9.15
	TILs, high vs. low at 0-3 LN	56 vs. 156	6 vs. 30	0.565	0.24-1.36				TILs, high vs. low at 0-3 LN	56 vs. 156	4 vs. 22	0.524	0.18-1.52
	TILs, high vs. low at ≥4 LN	22 vs. 93	5 vs. 45	0.393	0.16-0.99				TILs, high vs. low at ≥4 LN	22 vs. 93	4 vs. 41	0.345	0.12-0.96
LN: lymph nodes; bold black numbers: statistically significant results; bold grey numbers: very broad confidence intervals due to rare events among patiens with 0-3 LN; *: favorable high TILs in favorable nodal status								LN: lymph nodes; bold black numbers: statistically significant results; bold grey numbers: very broad confidence intervals due to rare events among patiens with 0-3 LN; *: favorable high TILs in favorable nodal status

## Sheet: Table S9
	TABLE S9: Trastuzumab (T) and HER2 subtype interactions with TILs on patient Disease-Free Survival. TILs are examined at the 50 and 25% cut-offs.
		No of pts	No of events	Hazard Ratio	95% CI	Wald's p
	TIL interaction with T-treatment, whole dataset
	LPBC (TIL cut-off 50%)
	T Yes vs. No at low TILs	315 vs. 371	39 vs. 131	0.36	0.25 - 0.52	0.73
	T Yes vs. No at high TILs	18 vs. 19	0 vs. 2	0.21	0.01 - 4.47
	TILs high vs. low at T No	19 vs. 371	2 vs. 131	0.36	0.10 - 1.25
	TILs high vs. low at T Yes	18 vs. 315	0 vs. 39	0.21	0.01 - 3.42
	TIL cut-off 25%
	T Yes vs. No at low TILs	272 vs. 324	37 vs. 115	0.39	0.27 - 0.57	0.135
	T Yes vs. No at high TILs	61 vs. 66	2 vs. 18	0.12	0.03 - 0.54
	TILs high vs. low at T No	66 vs. 324	18 vs. 115	0.73	0.45 - 1.20
	TILs high vs. low at T Yes	61 vs. 272	2 vs. 37	0.23	0.06 - 0.96
	TIL interaction with T-treatment, training set
	LPBC (TIL cut-off 50%)
	T Yes vs. No at low TILs	158 vs. 197	15 vs. 65	0.3	0.17 - 0.53	0.661
	T Yes vs. No at high TILs	12 vs. 11	0 vs. 2	0.15	0.01 - 3.22
	TILs high vs. low at T No	11 vs. 197	2 vs. 65	0.8	0.22 - 2.88
	TILs high vs. low at T Yes	12 vs. 158	0 vs. 15	0.4	0.02 - 6.91
	TIL cut-off 25%
	T Yes vs. No at low TILs	136 vs. 172	14 vs. 57	0.31	0.17 - 0.56	0.319
	T Yes vs. No at high TILs	34 vs. 36	1 vs. 10	0.11	0.01 - 0.82
	TILs high vs. low at T No	36 vs. 172	10 vs. 57	0.84	0.43 - 1.64
	TILs high vs. low at T Yes	34 vs. 136	1 vs. 14	0.28	0.04 - 2.14
	TIL interaction with T-treatment, validation set
	LPBC (TIL cut-off 50%)
	T Yes vs. No at low TILs	157 vs. 174	24 vs. 66	0.42	0.26 - 0.68	0.495
	T Yes vs. No at high TILs	6 vs. 8	0 vs. 0	1.7	0.03 - 89.8
	TILs high vs. low at T No	8 vs. 174	0 vs. 66	0.13	0.01 - 2.11
	TILs high vs. low at T Yes	6 vs. 157	0 vs. 24	0.51	0.03 - 8.64
	TIL cut-off 25%
	T Yes vs. No at low TILs	136 vs. 152	23 vs. 58	0.46	0.28 - 0.75	0.306
	T Yes vs. No at high TILs	27 vs. 30	1 vs. 8	0.15	0.02 - 1.21
	TILs high vs. low at T No	30 vs. 152	8 vs. 58	0.63	0.30 - 1.32
	TILs high vs. low at T Yes	27 vs. 136	1 vs. 23	0.21	0.03 - 1.52
	TIL interaction with HER2-positive subtypes, whole dataset
	LPBC (TIL cut-off 50%)
	Luminal HER2 vs. HER2-Enriched at low TILs	459 vs. 227	111 vs. 59	0.88	0.64 - 1.21	0.309
	Luminal HER2 vs. HER2-Enriched at high TILs	18 vs. 19	0 vs. 2	0.18	0.01 - 3.81
	TILs high vs. low at HER2-Enriched	19 vs. 227	2 vs. 59	0.5	0.14 - 1.78
	TILs high vs. low at Luminal HER2	18 vs. 459	0 vs. 111	0.1	0.01 - 1.66
	TIL cut-off 25%
	Luminal HER2 vs. HER2-Enriched at low TILs	409 vs. 187	103 vs. 49	0.92	0.66 - 1.30	0.225
	Luminal HER2 vs. HER2-Enriched at high TILs	68 vs. 59	8 vs. 12	0.51	0.21 - 1.25
	TILs high vs. low at HER2-Enriched	59 vs. 187	12 vs. 49	0.78	0.41 - 1.46
	TILs high vs. low at Luminal HER2	68 vs. 409	8 vs. 103	0.43	0.21 - 0.88
	TIL interaction with HER2-positive subtypes, training set
	LPBC (TIL cut-off 50%)
	Luminal HER2 vs. HER2-Enriched at low TILs	242 vs. 113	57 vs. 23	1.08	0.67 - 1.76	0.332
	Luminal HER2 vs. HER2-Enriched at high TILs	9 vs. 14	0 vs. 2	0.23	0.01 - 5.03
	TILs high vs. low at HER2-Enriched	14 vs. 113	2 vs. 23	0.98	0.26 - 3.66
	TILs high vs. low at Luminal HER2	9 vs. 242	0 vs. 57	0.21	0.01 - 3.51
	TIL cut-off 25%
	Luminal HER2 vs. HER2-Enriched at low TILs	217 vs. 91	52 vs. 19	1.1	0.65 - 1.86	0.544
	Luminal HER2 vs. HER2-Enriched at high TILs	34 vs. 36	5 vs. 6	0.74	0.22 - 2.41
	TILs high vs. low at HER2-Enriched	36 vs. 91	6 vs. 19	0.85	0.34 - 2.12
	TILs high vs. low at Luminal HER2	34 vs. 217	5 vs. 52	0.57	0.23 - 1.42
	TIL interaction with HER2-positive subtypes, validation set
	LPBC (TIL cut-off 50%)
	Luminal HER2 vs. HER2-Enriched at low TILs	217 vs. 114	54 vs. 36	0.75	0.49 - 1.15	0.938
	Luminal HER2 vs. HER2-Enriched at high TILs	9 vs. 5	0 vs. 0	0.64	0.01 - 33.9
	TILs high vs. low at HER2-Enriched	5 vs. 114	0 vs. 36	0.23	0.01 - 3.89
	TILs high vs. low at Luminal HER2	9 vs. 217	0 vs. 54	0.2	0.01 - 3.30
	TIL cut-off 25%
	Luminal HER2 vs. HER2-Enriched at low TILs	192 vs. 96	51 vs. 30	0.82	0.52 - 1.29	0.213
	Luminal HER2 vs. HER2-Enriched at high TILs	34 vs. 23	3 vs. 6	0.33	0.08 - 1.30
	TILs high vs. low at HER2-Enriched	23 vs. 96	6 vs. 30	0.77	0.32 - 1.84
	TILs high vs. low at Luminal HER2	34 vs. 192	3 vs. 51	0.3	0.10 - 0.97

## Sheet: Table S10
	TABLE S10: Trastuzumab (T) and HER2 subtype interactions with TILs by all cut-offs for Overall Survival
		No of pts	No of events	Hazard Ratio	95% CI	Wald's p
	TIL interaction with T-treatment, whole dataset
	LPBC (TIL cut-off 50%)
	T Yes vs. No at low TILs	315 vs. 371	22 vs. 116	0.41	0.25 - 0.66	0.772
	T Yes vs. No at high TILs	18 vs. 19	0 vs. 1	0.66	0.03 - 16.8
	TILs high vs. low at T No	19 vs. 371	1 vs. 116	0.23	0.05 - 1.18
	TILs high vs. low at T Yes	18 vs. 315	0 vs. 22	0.38	0.02 - 6.39
	TIL cut-off 25%
	T Yes vs. No at low TILs	272 vs. 324	20 vs. 103	0.41	0.25 - 0.68	0.638
	T Yes vs. No at high TILs	61 vs. 66	2 vs. 14	0.29	0.06 - 1.27
	TILs high vs. low at T No	66 vs. 324	14 vs. 103	0.65	0.37 - 1.14
	TILs high vs. low at T Yes	61 vs. 272	2 vs. 20	0.45	0.11 - 1.91
	TIL cut-off 35%
	T Yes vs. No at low TILs	297 vs. 353	21 vs. 111	0.4	0.25 - 0.66	0.859
	T Yes vs. No at high TILs	36 vs. 37	1 vs. 6	0.33	0.04 - 2.76
	TILs high vs. low at T No	37 vs. 353	6 vs. 111	0.48	0.21 - 1.08
	TILs high vs. low at T Yes	36 vs. 297	1 vs. 21	0.39	0.05 - 2.91
	TIL interaction with T-treatment, training set
	LPBC (TIL cut-off 50%)
	T Yes vs. No at low TILs	158 vs. 197	9 vs. 55	0.37	0.18 - 0.76	0.929
	T Yes vs. No at high TILs	12 vs. 11	0 vs. 1	0.43	0.02 - 11.2
	TILs high vs. low at T No	11 vs. 197	1 vs. 55	0.57	0.11 - 2.94
	TILs high vs. low at T Yes	12 vs. 158	0 vs. 9	0.66	0.04 - 12.05
	TIL cut-off 25%
	T Yes vs. No at low TILs	136 vs. 172	8 vs. 48	0.37	0.17 - 0.79	0.631
	T Yes vs. No at high TILs	34 vs. 36	1 vs. 8	0.21	0.03 - 1.72
	TILs high vs. low at T No	36 vs. 172	8 vs. 48	0.86	0.41 - 1.83
	TILs high vs. low at T Yes	34 vs. 136	1 vs. 8	0.5	0.06 - 4.02
	TIL cut-off 35%
	T Yes vs. No at low TILs	149 vs. 189	8 vs. 53	0.33	0.15 - 0.71	0.717
	T Yes vs. No at high TILs	21 vs. 19	1 vs. 3	0.51	0.05 - 4.95
	TILs high vs. low at T No	19 vs. 189	3 vs. 53	0.58	0.18 - 1.86
	TILs high vs. low at T Yes	21 vs. 149	1 vs. 8	0.9	0.11 - 7.21
	TIL interaction with T-treatment, validation set
	LPBC (TIL cut-off 50%)
	T Yes vs. No at low TILs	157 vs. 174	13 vs. 61	0.45	0.24 - 0.86	0.317
	T Yes vs. No at high TILs	6 vs. 8	0 vs. 0	3.53	0.07 - 191.3
	TILs high vs. low at T No	8 vs. 174	0 vs. 61	0.13	0.01 - 2.10
	TILs high vs. low at T Yes	6 vs. 157	0 vs. 13	0.98	0.06 - 17.4
	TIL cut-off 25%
	T Yes vs. No at low TILs	136 vs. 152	12 vs. 55	0.45	0.23 - 0.87	0.914
	T Yes vs. No at high TILs	27 vs. 30	1 vs. 6	0.4	0.05 - 3.36
	TILs high vs. low at T No	30 vs. 152	6 vs. 55	0.48	0.21 - 1.11
	TILs high vs. low at T Yes	27 vs. 136	1 vs. 12	0.42	0.06 - 3.24
	TIL cut-off 35%
	T Yes vs. No at low TILs	148 vs. 164	13 vs. 58	0.47	0.25 - 0.90	0.883
	T Yes vs. No at high TILs	15 vs. 18	0 vs. 3	0.38	0.02 - 7.75
	TILs high vs. low at T No	18 vs. 164	3 vs. 58	0.45	0.15 - 1.33
	TILs high vs. low at T Yes	15 vs. 148	0 vs. 13	0.36	0.02 - 6.29
	TIL interaction with HER2-positive subtypes, whole dataset
	LPBC (TIL cut-off 50%)
	Luminal HER2 vs. HER2-Enriched at low TILs	227 vs. 459	44 vs. 94	0.98	0.68 - 1.40	0.453
	Luminal HER2 vs. HER2-Enriched at high TILs	19 vs. 18	1 vs. 0	0.28	0.01 - 7.09
	TILs high vs. low at HER2-Enriched	18 vs. 459	0 vs. 94	0.41	0.08 - 2.10
	TILs high vs. low at Luminal HER2	19 vs. 227	1 vs. 44	0.12	0.01 - 1.93
	TIL cut-off 25%
	Luminal HER2 vs. HER2-Enriched at low TILs	187 vs. 409	36 vs. 87	1.05	0.71 - 1.55	0.232
	Luminal HER2 vs. HER2-Enriched at high TILs	59 vs. 68	9 vs. 7	0.55	0.21 - 1.48
	TILs high vs. low at HER2-Enriched	68 vs. 409	7 vs. 87	0.85	0.41 - 1.77
	TILs high vs. low at Luminal HER2	59 vs. 187	9 vs. 36	0.45	0.21 - 0.97
	TIL cut-off 35%
	Luminal HER2 vs. HER2-Enriched at low TILs	217 vs. 433	42 vs. 90	1	0.69 - 1.44	0.734
	Luminal HER2 vs. HER2-Enriched at high TILs	29 vs. 44	3 vs. 4	0.77	0.17 - 3.42
	TILs high vs. low at HER2-Enriched	44 vs. 433	4 vs. 90	0.53	0.17 - 1.72
	TILs high vs. low at Luminal HER2	29 vs. 217	3 vs. 42	0.41	0.15 - 1.11
	TIL interaction with HER2-positive subtypes, training set
	LPBC (TIL cut-off 50%)
	Luminal HER2 vs. HER2-Enriched at low TILs	113 vs. 242	14 vs. 50	0.85	0.56 - 1.27	0.625
	Luminal HER2 vs. HER2-Enriched at high TILs	14 vs. 9	1 vs. 0	1.91	0.08 - 48.6
	TILs high vs. low at HER2-Enriched	9 vs. 242	0 vs. 50	0.21	0.01 - 3.51
	TILs high vs. low at Luminal HER2	14 vs. 113	1 vs. 14	0.47	0.09 - 2.43
	TIL cut-off 25%
	Luminal HER2 vs. HER2-Enriched at low TILs	91 vs. 217	11 vs. 45	1.6	0.83 - 3.10	0.499
	Luminal HER2 vs. HER2-Enriched at high TILs	36 vs. 34	4 vs. 5	0.97	0.26 - 3.60
	TILs high vs. low at HER2-Enriched	34 vs. 217	5 vs. 45	1.13	0.36 - 3.54
	TILs high vs. low at Luminal HER2	36 vs. 91	4 vs. 11	0.68	0.27 - 1.71
	TIL cut-off 35%
	Luminal HER2 vs. HER2-Enriched at low TILs	107 vs. 231	13 vs. 48	1.57	0.85 - 2.90	0.416
	Luminal HER2 vs. HER2-Enriched at high TILs	20 vs. 20	2 vs. 2	0.67	0.09 - 4.76
	TILs high vs. low at HER2-Enriched	20 vs. 231	2 vs. 48	1.05	0.24 - 4.66
	TILs high vs. low at Luminal HER2	20 vs. 107	2 vs. 13	0.45	0.11 - 1.84
	TIL interaction with HER2 positive subtypes, validation set
	LPBC (TIL cut-off 50%)
	Luminal HER2 vs. HER2-Enriched at low TILs	114 vs. 217	30 vs. 44	0.74	0.46 - 1.18	0.97
	Luminal HER2 vs. HER2-Enriched at high TILs	5 vs. 9	0 vs. 0	0.69	0.01 - 36.6
	TILs high vs. low at HER2-Enriched	9 vs. 217	0 vs. 44	0.23	0.01 - 3.98
	TILs high vs. low at Luminal HER2	5 vs. 114	0 vs. 30	0.22	0.01 - 3.65
	TIL cut-off 25%
	Luminal HER2 vs. HER2-Enriched at low TILs	96 vs. 192	25 vs. 42	0.82	0.50 - 1.35	0.189
	Luminal HER2 vs. HER2-Enriched at high TILs	23 vs. 34	5 vs. 2	0.26	0.05 - 1.34
	TILs high vs. low at HER2-Enriched	34 vs. 192	2 vs. 42	0.75	0.29 - 1.96
	TILs high vs. low at Luminal HER2	23 vs. 96	5 vs. 25	0.24	0.06 - 0.98
	TIL cut-off 35%
	Luminal HER2 vs. HER2-Enriched at low TILs	110 vs. 202	29 vs. 42	0.75	0.47 - 1.21	0.819
	Luminal HER2 vs. HER2-Enriched at high TILs	9 vs. 24	1 vs. 2	1	0.09 - 11.0
	TILs high vs. low at HER2-Enriched	24 vs. 202	2 vs. 42	0.28	0.04 - 2.05
	TILs high vs. low at Luminal HER2	9 vs. 110	1 vs. 29	0.37	0.09 - 1.53

[truncated: 1 more sheets: TABLE S11]
